# Supplementary material for: Stroke Telerehabilitation in Calabria: A Health Technology Assessment
Source: Front Neurol. 2022 Jan 7;12:777608. doi: 10.3389/fneur.2021.777608 (PMC8815426; doi:10.3389/fneur.2021.777608)
Supplement: Supplementary file 1 [file Table_1.XLSX]

## Sheet: Foglio1
	Satisfaction Questionnarie of TELE-Rehabilitation Treatment
Item 1	How clear were the explanations regarding the use of the device?
	Very Poor	Satisfactory	Very Good	Excellent
Item 2	How easy was it to use this tool?
	Very Poor	Satisfactory	Very Good	Excellent
Item 3	How do you rate the staff availability?
	Very Poor	Satisfactory	Very Good	Excellent
Item 4	How useful do you find the proposed exercises?
	Very Poor	Satisfactory	Very Good	Excellent
Item 5	How do you assess the results achieved?
	Very Poor	Satisfactory	Very Good	Excellent
Item 6	Would you undergo another course of treatment?
	Yes		NO
Item 7	Would you recommend this treatment method to others?
	Yes		NO
Item 8	What problems have you most frequently encountered when using the device?
Item 9	What would you recommend to improve the service?
